# Supplementary material for: The Identity, Virulence, and Antifungal Effects of the Didymellacesous Fungi Associated with the Rapeseed Blackleg Pathogen Leptosphaeria biglobosa
Source: J Fungi (Basel). 2023 Dec 4;9(12):1167. doi: 10.3390/jof9121167 (PMC10744798; doi:10.3390/jof9121167)
Supplement: Supplementary file 1 [file jof-09-01167-s001.zip]

Archive with 1 entries (1 files):
- jof-2726772-supplementary.pdf
